# Supplementary material for: Toll-like receptor 1/2 activation reduces immunoglobulin free light chain production by multiple myeloma cells in the context of bone marrow stromal cells and fibronectin
Source: PLoS One. 2025 Jan 28;20(1):e0310395. doi: 10.1371/journal.pone.0310395 (PMC11774389; doi:10.1371/journal.pone.0310395)
Supplement: S1 File — (XLS) [file pone.0310395.s002.xls]

## Sheet: EXP1-FN 
Standards Report:
Std #	Conc	Well	Replicates	Mean	SD	%CV
1	3.9	H1	0.323	0.327	0.006	1.943
		H2	0.332
2	7.8	G1	0.655	0.64	0.022	3.428
		G2	0.624										FLC unit: ug/mL
3	15.6	F1	1.232	1.196	0.052	4.318							BTZ (Vel): 5nM
		F2	1.159										Pam3: 50nM
4	31.3	E1	2.125	2.157	0.045	2.098
		E2	2.189
5	62.5	D1	2.845	2.85	0.006	0.223
		D2	2.854
6	125	C1	2.963	3.008	0.063	2.093
		C2	3.052
7	250	B1	3.13	3.168	0.054	1.696
		B2	3.206
8	500	A1	3.03	3.042	0.018	0.581
		A2	3.055
Data Analysis Report:
Sample ID	Well	Replicates	Mean	Conc									Uncoated					Coated (FN)
S01	A3	2.908	2.885	68.4	L363 FN, non FN								Unstimulated	Pam3	BTZ	Pam+BTZ		Unstimulated	Pam3	BTZ	Pam+BTZ
	B3	2.857
S02	C3	2.321	2.444	32.12								L363	68.4	32.12	43.89	15.32		95.78	44.8	75.52	26.17
	D3	2.168
S03	E3	2.451	2.436	43.89								OPM2	52.65	22.45	39.78	14.56		102.54	33.74	64.89	24.65
	F3	2.421
S04	G3	1.222	1.192	15.32								U266	67.61	45.78	54.8	39.47		121.042	53.51	75.35	48.62
	H3	1.162
S05	A4	2.875	2.931	95.78								NCI-H929	88.75	42.89	62.251	20.84		158.314	89.89	88.57	43.87
	B4	2.987
S06	C4	2.384	2.364	44.8
	D4	2.345
S07	E4	2.897	2.907	75.52
	F4	2.918
S08	G4	1.198	1.224	26.17
	H4	1.25
S09	A5	2.651	2.62	52.65	OPM2: FN, no FN
	B5	2.59
S10	C5	1.197	1.222	22.45
	D5	1.245
S11	E5	2.287	2.294	39.78
	F5	2.301
S12	G5	1.192	1.187	14.56
	H5	1.182
S13	A6	2.959	2.935	102.54
	B6	2.912
S14	C6	2.319	2.248	33.74
	D6	2.178
S15	E6	2.908	2.29	64.89
	F6	2.897
S16	G6	1.212	1.233	24.65
	H6	1.255
S17	A7	2.758	2.817	67.61	U266: FN, no FN
	B7	2.877
S18	C7	2.398	2.377	45.78
	D7	2.356
S19	E7	2.672	2.691	54.8
	F7	2.71
S20	G7	2.291	2.294	39.47
	H7	2.298
S21	A8	2.887	3.014	121.042
	B8	3.142
S22	C8	2.642	2.665	53.51
	D8	2.689
S23	E8	2.874	2.886	75.35
	F8	2.899
S24	G8	2.422	2.41	48.62
	H8	2.398
S25	A9	2.985	2.99	88.75	NCI: FN, no FN
	B9	2.995
S26	C9	2.448	2.433	42.89
	D9	2.419
S27	E9	2.843	2.845	62.251
	F9	2.848
S28	G9	1.198	1.226	20.84
	H9	1.254
S29	A10	3.121	3.131	158.314
	B10	3.142
S30	C10	2.98	2.986	89.89
	D10	2.993
S31	E10	2.978	2.979	88.57
	F10	2.981
S32	G10	2.443	2.447	43.87
	H10	2.452

## Sheet: EXP2-FN
Standards Report:
Std #	Conc	Well	Replicates	Mean	SD	%CV
1	3.9	H1	0.152	0.142	0.015	10.563
		H2	0.131
2	7.8	G1	0.142	0.138	0.006	4.348
		G2	0.134											FLC unit: ug/mL
3	15.6	F1	0.223	0.2175	0.008	3.678								BTZ (Vel): 5nM
		F2	0.212											Pam3: 50nM
4	31.3	E1	0.317	0.3075	0.013	4.228
		E2	0.298
5	62.5	D1	0.539	0.499	0.057	11.423
		D2	0.459
6	125	C1	0.945	0.9255	0.028	3.025
		C2	0.906
7	250	B1	1.528	1.4265	0.144	10.095
		B2	1.325
8	500	A1	1.533	1.588	0.078	4.912
		A2	1.643
Data Analysis Report:
Sample ID	Well	Replicates	Mean	Conc									Uncoated					Coated (FN)
S01	A3	0.354	0.359	51.7	L363 FN, non FN								Unstimulated	Pam3	BTZ	Pam+BTZ		Unstimulated	Pam3	BTZ	Pam+BTZ
	B3	0.365
S02	C3	0.224	0.231	28.65							L363		51.7	28.65	22.78	12.25		97.35	51.5	78.6	21.72
	D3	0.231
S03	E3	0.218	0.22	22.78							OPM2		45.45	14.42	27.65	9.45		75.65	28.78	45.87	19.87
	F3	0.221
S04	G3	0.145	0.147	12.25							U266		41.76	17.55	38.53	20.14		80.25	35.87	58.56	27.24
	H3	0.149
S05	A4	0.688	0.703	97.35							NCI-H929		60.89	33.52	51.49	12.872		100.75	74.24	69.89	35.8
	B4	0.718
S06	C4	0.363	0.367	51.5
	D4	0.371
S07	E4	0.568	0.572	78.6
	F4	0.576
S08	G4	0.214	0.212	21.72
	H4	0.219
S09	A5	0.318	0.316	45.45	OPM2: FN, no FN
	B5	0.314
S10	C5	0.152	0.15	14.42
	D5	0.149
S11	E5	0.281	0.274	27.65
	F5	0.267
S12	G5	0.145	0.153	9.45
	H5	0.162
S13	A6	0.542	0.543	75.65
	B6	0.545
S14	C6	0.291	0.286	28.78
	D6	0.282
S15	E6	0.317	0.315	45.87
	F6	0.313
S16	G6	0.219	0.217	19.87
	H6	0.216
S17	A7	0.354	0.358	41.76	U266: FN, no FN
	B7	0.362
S18	C7	0.228	0.229	17.55
	D7	0.231
S19	E7	0.321	0.319	38.53
	F7	0.318
S20	G7	0.221	0.224	20.14
	H7	0.228
S21	A8	0.578	0.582	80.25
	B8	0.586
S22	C8	0.328	0.321	35.87
	D8	0.315
S23	E8	0.364	0.369	58.56
	F8	0.375
S24	G8	0.278	0.273	27.24
	H8	0.269
S25	A9	0.376	0.379	60.89	NCI: FN, no FN
	B9	0.382
S26	C9	0.318	0.316	33.52
	D9	0.315
S27	E9	0.363	0.367	51.49
	F9	0.371
S28	G9	0.155	0.152	12.872
	H9	0.149
S29	A10	0.715	0.719	100.75
	B10	0.723
S30	C10	0.534	0.537	74.24
	D10	0.541
S31	E10	0.519	0.525	69.89
	F10	0.531
S32	G10	0.328	0.321	35.8
	H10	0.315

## Sheet: EXP3-FN
Standards Report:
Std #	Conc	Well	Replicates	Mean	SD	%CV
1	3.9	H1	0.317	0.316	0.001	0.316
		H2	0.316
2	7.8	G1	0.398	0.377	0.03	7.958
		G2	0.356
3	15.6	F1	0.437	0.436	0.001	0.229								FLC unit: ug/mL
		F2	0.435											BTZ (Vel): 5nM
4	31.3	E1	0.568	0.601	0.047	7.82								Pam3: 50nM
		E2	0.634
5	62.5	D1	0.816	0.838	0.032	3.819
		D2	0.861
6	125	C1	1.249	1.218	0.044	3.612
		C2	1.187
7	250	B1	1.362	1.403	0.058	4.134
		B2	1.444
8	500	A1	1.535	1.499	0.05	3.336
		A2	1.464
Data Analysis Report:
Sample ID	Well	Replicates	Mean	Conc									Uncoated					Coated (FN)
S01	A3	0.897	0.887	71.2	L363: FN, non FN								Unstimulated	Pam3	BTZ	Pam+BTZ		Unstimulated	Pam3	BTZ	Pam+BTZ
	B3	0.878
S02	C3	0.658	0.664	37.25							L363		71.2	37.25	43.15	24.64		112.52	74.4	89.23	35.7
	D3	0.671
S03	E3	0.694	0.689	43.15							OPM2		48.87	18.25	36.87	8.17		90.65	31.24	57.34	23.61
	F3	0.684
S04	G3	0.456	0.458	24.64							U266		107.81	68.32	61.35	40.67		137.21	99.85	102.62	69.74
	H3	0.461
S05	A4	1.152	1.169	112.52							NCI-H929		65.21	29.98	55.24	15.21		134.84	79.32	82.32	29.47
	B4	1.187
S06	C4	0.892	0.899	74.4
	D4	0.907
S07	E4	0.921	0.949	89.23
	F4	0.978
S08	G4	0.648	0.658	35.7
	H4	0.668
S09	A5	0.711	0.696	48.87	OPM2: FN, no FN
	B5	0.681
S10	C5	0.448	0.443	18.25
	D5	0.439
S11	E5	0.659	0.663	36.87
	F5	0.668
S12	G5	0.388	0.381	8.17
	H5	0.375
S13	A6	0.958	0.967	90.65
	B6	0.976
S14	C6	0.567	0.601	31.24
	D6	0.635
S15	E6	0.717	0.727	57.34
	F6	0.737
S16	G6	0.449	0.453	23.61
	H6	0.458
S17	A7	1.148	1.162	107.81	U266: FN, no FN
	B7	1.177
S18	C7	0.847	0.857	68.32
	D7	0.868
S19	E7	0.832	0.844	61.35
	F7	0.857
S20	G7	0.688	0.683	40.67
	H7	0.679
S21	A8	1.252	1.246	137.21
	B8	1.241
S22	C8	0.978	0.998	99.85
	D8	1.018
S23	E8	0.995	1.01	102.62
	F8	1.025
S24	G8	0.852	0.863	69.74
	H8	0.874
S25	A9	0.847	0.857	65.21	NCI: FN, no FN
	B9	0.868
S26	C9	0.557	0.584	29.98
	D9	0.611
S27	E9	0.722	0.719	55.24
	F9	0.717
S28	G9	0.428	0.423	15.21
	H9	0.419
S29	A10	1.246	1.236	134.84
	B10	1.226
S30	C10	0.918	0.924	79.32
	D10	0.931
S31	E10	0.938	0.952	82.32
	F10	0.967
S32	G10	0.539	0.58	29.47
	H10	0.622
S33	A11	0.002	0.002	( - )
	B11	0.002
S34	C11	0.002	0.002	( - )
	D11	0.002
S35	E11	0.002	0.002	( - )
	F11	0.002
S36	G11	0.002	0.002	( - )
	H11	0.001
S37	A12	0.002	0.002	( - )
	B12	0.002
S38	C12	0.002	0.002	( - )
	D12	0.002
S39	E12	0.002	0.002	( - )
	F12	0.002
S40	G12	0.002	0.002	( - )
	H12	0.001

## Sheet: EXP1-HS5
Standards Report:
Std #	Conc	Well	Replicates	Mean	SD	%CV
1	3.9	H1	0.736	0.732	0.006	9.674
		H2	0.728
2	7.8	G1	0.726	0.702	0.033	5.221
		G2	0.679											FLC unit: ug/mL
3	15.6	F1	0.983	0.901	0.116	3.742								BTZ (Vel): 1.0uM
		F2	0.819											Pam3: 50nM
4	31.3	E1	1.063	0.985	0.11	4.627
		E2	0.907
5	62.5	D1	1.255	1.157	0.139	8.96
		D2	1.059
6	125	C1	1.483	1.396	0.123	10.306
		C2	1.309
7	250	B1	1.759	1.805	0.065	10.397
		B2	1.851
8	500	A1	1.985	1.953	0.004	0.205
		A2	1.922
Data Analysis Report:
Sample ID	Well	Replicates	Mean	Conc									Uncoated					Coated (HS-5)
S01	A3	1.198	1.22	66.8	L363: HS-5, no HS-5								Unstimulated	Pam3	BTZ	Pam+BTZ		Unstimulated	Pam3	BTZ	Pam+BTZ
	B3	1.251
S02	C3	1.137	1.117	50.15							L363		66.8	50.15	54.8	20.65		109.51	71.68	75.65	41.21
	D3	1.098
S03	E3	1.242	1.22	54.8							OPM2		52.64	21.98	19.15	10.35		98.513	59.325	31.108	18.86
	F3	1.198
S04	G3	0.918	0.924	20.65							U266		168.3	127.54	128.47	99.87		167.21	141.2	118.95	100.85
	H3	0.931
S05	A4	1.298	1.311	109.51							NCI-H929		98.87	48.9	78.65	38.42		154.23	72.09	98.86	44.26
	B4	1.324
S06	C4	1.245	1.277	71.68
	D4	1.309
S07	E4	1.287	1.287	75.65
	F4	1.279
S08	G4	0.994	1.054	41.21
	H4	1.114
S09	A5	1.128	1.129	52.64	OPM2: HS-5, no HS-5
	B5	1.131
S10	C5	0.924	0.928	21.98
	D5	0.932
S11	E5	0.919	0.911	19.15
	F5	0.904
S12	G5	0.715	0.725	10.35
	H5	0.736
S13	A6	1.292	1.292	98.513
	B6	1.308
S14	C6	1.158	1.153	59.325
	D6	1.129
S15	E6	1.062	0.98	31.108
	F6	0.899
S16	G6	0.91	0.904	18.86
	H6	0.898
S17	A7	1.458	1.485	168.3	U266: HS-5, no HS-5
	B7	1.512
S18	C7	1.497	1.412	127.54
	D7	1.327
S19	E7	1.508	1.418	128.47
	F7	1.328
S20	G7	1.288	1.298	99.87
	H7	1.309
S21	A8	1.446	1.482	167.21
	B8	1.519
S22	C8	1.354	1.371	141.2
	D8	1.388
S23	E8	1.318	1.345	118.95
	F8	1.372
S24	G8	1.298	1.313	100.85
	H8	1.328
S25	A9	1.292	1.302	98.87	H929: HS-5, no HS-5
	B9	1.312
S26	C9	1.099	1.111	48.9
	D9	1.132
S27	E9	1.302	1.29	78.65
	F9	1.279
S28	G9	0.998	0.986	38.42
	H9	0.974
S29	A10	1.45	1.472	154.23
	B10	1.495
S30	C10	1.292	1.286	72.09
	D10	1.281
S31	E10	1.289	1.303	98.86
	F10	1.318
S32	G10	1.082	1.065	44.26
	H10	1.048
S33	A11	0.017	0.017	( - )
	B11	0.018
S34	C11	0.031	0.028	( - )
	D11	0.025
S35	E11	0.007	0.02	( - )
	F11	0.033
S36	G11	0.004	0.017	( - )
	H11	0.03
S37	A12	0.007	0.006	( - )
	B12	0.005
S38	C12	0.005	0.008	( - )
	D12	0.012
S39	E12	0.005	0.012	( - )
	F12	0.018
S40	G12	0.003	0.006	( - )
	H12	0.009

## Sheet: EXP2-HS5
Standards Report:
Std #	Conc	Well	Replicates	Mean	SD	%CV
1	3.9	H1	0.606	0.61	0.006	0.984
		H2	0.615
2	7.8	G1	0.623	0.639	0.023	3.599
		G2	0.656											FLC unit: ug/mL
3	15.6	F1	0.791	0.812	0.03	3.695								BTZ (Vel): 1.0uM
		F2	0.834											Pam3: 50nM
4	31.3	E1	1.089	1.054	0.049	4.649
		E2	1.02
5	62.5	D1	1.364	1.399	0.05	3.574
		D2	1.435
6	125	C1	1.684	1.758	0.105	5.973
		C2	1.833
7	250	B1	1.958	1.928	0.042	2.178
		B2	1.899
8	500	A1	2.728	2.578	0.212	8.223
		A2	2.428
Data Analysis Report:
Sample ID	Well	Replicates	Mean	Conc									Uncoated					Coated (HS-5)
S01	A3	1.371	1.4	62.54	L363: HS-5, no HS-5								Unstimulated	Pam3	BTZ	Pam+BTZ		Unstimulated	Pam3	BTZ	Pam+BTZ
	B3	1.429
S02	C3	1.072	1.078	33.32							L363		62.54	33.32	35.8	10.54		119.32	59.84	50.64	29.45
	D3	1.084
S03	E3	1.091	1.086	35.8							OPM2		58.56	22.83	24.08	12.94		80.66	55.48	28.18	12.93
	F3	1.081
S04	G3	0.674	0.665	10.54							U266		170.34	138.14	138.61	129.91		98.635	88.6	82.82	79.32
	H3	0.657
S05	A4	1.678	1.638	119.32							NCI-H929		87.72	38.12	72.25	30.58		112.6	59.412	78.65	38.87
	B4	1.598
S06	C4	1.254	1.246	59.84
	D4	1.239
S07	E4	1.198	1.22	50.64
	F4	1.242
S08	G4	0.998	1.011	29.45
	H4	1.024
S09	A5	1.245	1.235	58.56	OPM2: HS-5, no HS-5
	B5	1.225
S10	C5	0.841	0.855	22.83
	D5	0.869
S11	E5	0.876	0.884	24.08
	F5	0.892
S12	G5	0.681	0.678	12.94
	H5	0.676
S13	A6	1.441	1.419	80.66
	B6	1.398
S14	C6	1.199	1.219	55.48
	D6	1.239
S15	E6	0.988	0.943	28.18
	F6	0.899
S16	G6	0.671	0.678	12.93
	H6	0.685
S17	A7	1.854	1.826	170.34	U266: HS-5, no HS-5
	B7	1.798
S18	C7	1.751	1.724	138.14
	D7	1.698
S19	E7	1.748	1.72	138.61
	F7	1.692
S20	G7	1.699	1.712	129.91
	H7	1.725
S21	A8	1.516	1.474	98.635
	B8	1.433
S22	C8	1.452	1.435	88.6
	D8	1.419
S23	E8	1.398	1.42	82.82
	F8	1.442
S24	G8	1.399	1.41	79.32
	H8	1.421
S25	A9	1.448	1.433	87.72	H929: HS-5, no HS-5
	B9	1.418
S26	C9	1.088	1.098	38.12
	D9	1.109
S27	E9	1.382	1.39	72.25
	F9	1.398
S28	G9	0.998	1.043	30.58
	H9	1.088
S29	A10	1.765	1.632	112.6
	B10	1.499
S30	C10	1.266	1.247	59.412
	D10	1.228
S31	E10	1.398	1.404	78.65
	F10	1.41
S32	G10	1.112	1.105	38.87
	H10	1.098
S33	A11	-0.001	-0.001	( - )
	B11	0
S34	C11	0.002	0.002	( - )
	D11	0.002
S35	E11	0.003	0.003	( - )
	F11	0.003
S36	G11	-0.001	0	( - )
	H11	0.001
S37	A12	0.003	0.003	( - )
	B12	0.004
S38	C12	0.004	0.003	( - )
	D12	0.002
S39	E12	0.001	0.001	( - )
	F12	0.001
S40	G12	0.001	0.001	( - )
	H12	0.001

## Sheet: EXP3-HS5
Standards Report:
Std #	Conc	Well	Replicates	Mean	SD	%CV
1	3.9	H1	0.339	0.338	0.002	0.592
		H2	0.336
2	7.8	G1	0.408	0.395	0.018	4.557
		G2	0.382
3	15.6	F1	0.716	0.688	0.04	5.814									FLC unit: ug/mL
		F2	0.659												BTZ (Vel): 1.0uM
4	31.3	E1	1.145	1.111	0.048	4.32									Pam3: 50nM
		E2	1.077
5	62.5	D1	1.415	1.398	0.002	0.143
		D2	1.38
6	125	C1	1.666	1.717	0.073	4.25
		C2	1.769
7	250	B1	1.879	1.933	0.076	3.93
		B2	1.987
8	500	A1	2.3	2.45	0.212	8.653
		A2	2.6
Data Analysis Report:
Sample ID	Well	Replicates	Mean	Conc									Uncoated					Coated (HS-5)
S01	A3	1.269	1.323	55.18	L363: HS-5, no HS-5								Unstimulated	Pam3	BTZ	Pam+BTZ		Unstimulated	Pam3	BTZ	Pam+BTZ
	B3	1.378
S02	C3	0.721	0.709	23.88							L363		55.18	23.88	28.64	8.78		125.54	82.4	58.84	38.7
	D3	0.698
S03	E3	1.089	1.1	28.64							OPM2		49.57	23.54	16.253	7.73		118.612	64.312	39.09	21.48
	F3	1.112
S04	G3	0.412	0.423	8.78							U266		178.65	132.74	157.42	141.54		184.251	151.74	156.9	128.61
	H3	0.435
S05	A4	1.625	1.611	125.54							NCI-H929		112.54	61.48	85.62	39.89		158.65	70.31	101.81	46.54
	B4	1.598
S06	C4	1.412	1.434	82.4
	D4	1.456
S07	E4	1.325	1.359	58.84
	F4	1.393
S08	G4	1.122	1.127	38.7
	H4	1.132
S09	A5	1.298	1.313	49.57	OPM2: HS-5, no HS-5
	B5	1.329
S10	C5	0.728	0.705	23.54
	D5	0.682
S11	E5	0.686	0.695	16.253
	F5	0.704
S12	G5	0.409	0.395	7.73
	H5	0.382
S13	A6	1.605	1.601	118.612
	B6	1.597
S14	C6	1.442	1.402	64.312
	D6	1.365
S15	E6	1.139	1.13	39.09
	F6	1.121
S16	G6	0.697	0.701	21.48
	H6	0.705
S17	A7	1.797	1.821	178.65	U266: HS-5, no HS-5
	B7	1.845
S18	C7	1.745	1.78	132.74
	D7	1.815
S19	E7	1.917	1.813	157.42
	F7	1.709
S20	G7	1.83	1.804	141.54
	H7	1.778
S21	A8	1.934	1.915	184.251
	B8	1.897
S22	C8	1.908	1.808	151.74
	D8	1.709
S23	E8	1.809	1.798	156.9
	F8	1.787
S24	G8	1.809	1.745	128.61
	H8	1.682
S25	A9	1.612	1.59	112.54	H929: HS-5, no HS-5
	B9	1.567
S26	C9	1.408	1.377	61.48
	D9	1.347
S27	E9	1.484	1.441	85.62
	F9	1.398
S28	G9	1.148	1.136	39.89
	H9	1.124
S29	A10	1.932	1.825	158.65
	B10	1.718
S30	C10	1.469	1.418	70.31
	D10	1.368
S31	E10	1.609	1.543	101.81
	F10	1.477
S32	G10	1.345	1.301	46.54
	H10	1.258
S33	A11	-0.001	-0.001	( - )
	B11	-0.002
S34	C11	0.001	0.001	( - )
	D11	0.001
S35	E11	0.001	0.001	( - )
	F11	0.002
S36	G11	0.002	0.003	( - )
	H11	0.003
S37	A12	0.001	0.001	( - )
	B12	0.001
S38	C12	0.004	0.005	( - )
	D12	0.005
S39	E12	0.002	0.002	( - )
	F12	0.002
S40	G12	0.001	0.001	( - )
	H12	0.001

## Sheet: Cell count, FLC and BTZ
				BTZ (nM)	0	0.25	0.5	1	2.5	5
				Cell count (×1000)	10	10	10	8.7	6.4	5.2	L363
				FLC (ug/mL)	75.15	59.95	58.6	56.85	49.8	38.5
				Cell count (×1000)	10	10	8.6	7.2	5.9	4.7	OPM2
				FLC (ug/mL)	56	41.5	39.6	38.4	32	23.3
						This data was used to make graph

## Sheet: Pam3CSK4 dose response
Standards Report:
Std #	Conc	Well	Replicates	Mean	SD	%CV
1	3.9	H1	0.043	0.041	0.003	6.899
		H2	0.039
2	7.8	G1	0.069	0.069	0	0
		G2	0.069
3	15.6	F1	0.124	0.124	0.001	0.568
		F2	0.125
4	31.3	E1	0.253	0.268	0.021	7.915
		E2	0.283
5	62.5	D1	0.517	0.526	0.013	2.552
		D2	0.536
6	125	C1	1.385	1.388	0.004	0.288
		C2	1.392
7	250	B1	1.515	1.477	0.054	3.688
		B2	1.438
8	500	A1	1.467	1.556	0.126	8.089
		A2	1.645										This data was used to make graph
Data Analysis Report:
Sample ID	Well	Replicates	Conc
S01	A3	0.587	74.115	Unstim
S02	B3	0.612	86.241							L363									OPM2
S03	C3	0.594	78.254							Unstimulated	0.05	0.1	0.25	0.5	1	2.5			Unstimulated	0.05	0.1	0.25	0.5	1	2.5
S04	D3	0.518	58.029	0.05						74.115	58.029	59.45	67.302	65.257	58.62	39.78			92.53	46.415	39.587	64.541	60.65	26.871	21.56
S05	E3	0.464	52.172							86.241	52.172	66.32	53.418	70.28	60.21	39.84			82.65	49.307	44.623	52.231	47.322	37.285	25.651
S06	F3	0.472	54.31							78.254	54.31	50.74	64.64	55.781	52.34	36.51			87.24	41.058	46.817	66.342	57.61	30.208	23.187
S07	G3	0.492	59.45	0.1					ave	79.5367	54.837	58.8367	61.7867	63.7727	57.0567	38.71			87.4733	45.5933	43.6757	61.038	55.194	31.4547	23.466
S08	H3	0.541	66.32						sd	6.16392	2.96385	7.80809	7.36868	7.36259	4.1614	1.90549			4.94413	4.18543	3.70693	7.68006	6.98475	5.31775	2.05972
S09	A4	0.548	50.74
S10	B4	0.574	67.302	0.25
S11	C4	0.465	53.418
S12	D4	0.552	64.64
S13	E4	0.56	65.257	0.5					%viability	100 (control)	99.1	94.8	86.9	69.5	56.9	41.3		%viability	100 (control)	94.1	88.2	76.5	60.3	54.4	45.6
S14	F4	0.562	70.28
S15	G4	0.478	55.781
S16	H4	0.518	58.62	1
S17	A5	0.496	60.21
S18	B5	0.466	52.34
S19	C5	0.281	39.78	2.5
S20	D5	0.281	39.84
S21	E5	0.275	36.51
S22	F5	1.31	92.53	Unstim
S23	G5	1.288	82.65
S24	H5	1.294	87.24
S25	A6	0.298	46.415	0.05
S26	B6	0.312	49.307
S27	C6	0.288	41.058
S28	D6	0.28	39.587	0.1
S29	E6	0.291	44.623
S30	F6	0.301	46.817
S31	G6	0.548	64.541	0.25
S32	H6	0.466	52.231
S33	A7	0.568	66.342
S34	B7	0.501	60.65	0.5
S35	C7	0.301	47.322
S36	D7	0.486	57.61
S37	E7	0.257	26.871	1
S38	F7	0.278	37.285
S39	G7	0.264	30.208
S40	H7	0.229	21.56	2.5
S41	A8	0.248	25.651
S42	B8	0.238	23.187
S43	C8	0.002	( - )
S44	D8	-0.002	( - )
S45	E8	-0.001	( - )
S46	F8	-0.001	( - )
S47	G8	0.003	( - )
S48	H8	0.002	( - )
S49	A9	0.002	( - )
S50	B9	0.001	( - )
S51	C9	0.002	( - )
S52	D9	-0.001	( - )
S53	E9	-0.002	( - )
S54	F9	0.001	( - )
S55	G9	0.001	( - )
S56	H9	0.001	( - )
S57	A10	0.002	( - )
S58	B10	0.002	( - )
S59	C10	0.003	( - )
S60	D10	0.001	( - )
S61	E10	0.001	( - )
S62	F10	0.004	( - )
S63	G10	0.005	( - )
S64	H10	0.002	( - )
S65	A11	0.002	( - )
S66	B11	0.001	( - )
S67	C11	0.001	( - )
S68	D11	0.002	( - )
S69	E11	-0.002	( - )
S70	F11	-0.001	( - )
S71	G11	-0.001	( - )
S72	H11	0.003	( - )
S73	A12	0.002	( - )
S74	B12	0.002	( - )
S75	C12	0.002	( - )
S76	D12	0.002	( - )
S77	E12	-0.001	( - )
S78	F12	-0.002	( - )
S79	G12	0.001	( - )
S80	H12	0.001	( - )

## Sheet: Data used to make graphs
									Average of 3 runs for each experimental condition was applied to graphs
	RUN1										RUN2										RUN3
	Uncoated					Coated (FN)					Uncoated					Coated (FN)					Uncoated					Coated (FN)
	Unstimulated	Pam3	BTZ	Pam+BTZ		Unstimulated	Pam3	BTZ	Pam+BTZ		Unstimulated	Pam3	BTZ	Pam+BTZ		Unstimulated	Pam3	BTZ	Pam+BTZ		Unstimulated	Pam3	BTZ	Pam+BTZ		Unstimulated	Pam3	BTZ	Pam+BTZ
L363	68.4	32.12	43.89	15.32		95.78	44.8	75.52	26.17		51.7	28.65	22.78	12.25		97.35	51.5	78.6	21.72		71.2	37.25	43.15	24.64		112.52	74.4	89.23	35.7
OPM2	52.65	22.45	39.78	14.56		102.54	33.74	64.89	24.65		45.45	14.42	27.65	9.45		75.65	28.78	45.87	19.87		48.87	18.25	36.87	8.17		90.65	31.24	57.34	23.61
U266	67.61	45.78	54.8	39.47		121.042	53.51	75.35	48.62		41.76	17.55	38.53	20.14		80.25	35.87	58.56	27.24		107.81	68.32	61.35	40.67		137.21	99.85	102.62	69.74
NCI-H929	88.75	42.89	62.251	20.84		158.314	89.89	88.57	43.87		60.89	33.52	51.49	12.872		100.75	74.24	69.89	35.8		65.21	29.98	55.24	15.21		134.84	79.32	82.32	29.47
	RUN1										RUN2										RUN3
	Uncoated					Coated (HS-5)					Uncoated					Coated (HS-5)					Uncoated					Coated (HS-5)
	Unstimulated	Pam3	BTZ	Pam+BTZ		Unstimulated	Pam3	BTZ	Pam+BTZ		Unstimulated	Pam3	BTZ	Pam+BTZ		Unstimulated	Pam3	BTZ	Pam+BTZ		Unstimulated	Pam3	BTZ	Pam+BTZ		Unstimulated	Pam3	BTZ	Pam+BTZ
L363	66.8	50.15	54.8	20.65		109.51	71.68	75.65	41.21		62.54	33.32	35.8	10.54		119.32	59.84	50.64	29.45		55.18	23.88	28.64	8.78		125.54	82.4	58.84	38.7
OPM2	52.64	21.98	19.15	10.35		98.513	59.325	31.108	18.86		58.56	22.83	24.08	12.94		80.66	55.48	28.18	12.93		49.57	23.54	16.253	7.73		118.612	64.312	39.09	21.48
U266	168.3	127.54	128.47	99.87		167.21	141.2	118.95	100.85		170.34	138.14	138.61	129.91		98.635	88.6	82.82	79.32		178.65	132.74	157.42	141.54		184.251	151.74	156.9	128.61
NCI-H929	98.87	48.9	78.65	38.42		154.23	72.09	98.86	44.26		87.72	38.12	72.25	30.58		112.6	59.412	78.65	38.87		112.54	61.48	85.62	39.89		158.65	70.31	101.81	46.54
